# Supplementary material for: Potential Influence of ADAM9 Genetic Variants and Expression Levels on the EGFR Mutation Status and Disease Progression in Patients with Lung Adenocarcinoma
Source: Int J Mol Sci. 2025 May 11;26(10):4606. doi: 10.3390/ijms26104606 (PMC12111331; doi:10.3390/ijms26104606)
Supplement: Supplementary file 1 [file ijms-26-04606-s001.zip]

Archive with 1 entries (1 files):
- ijms-3583664-supplementary.pdf
